# Supplementary material for: Acceptance and Completion Rates of 3-Month Isoniazid-Rifampicin (3HR) Tuberculosis Preventive Treatment (TPT) Among Contacts of Bacteriologically Confirmed TB Patients—Patients’ and Healthcare Workers’ Perspectives
Source: Trop Med Infect Dis. 2024 Dec 7;9(12):301. doi: 10.3390/tropicalmed9120301 (PMC11679968; doi:10.3390/tropicalmed9120301)
Supplement: Supplementary file 1 [file tropicalmed-09-00301-s001.zip]

Archive with 1 entries (1 files):
- tropicalmed-3200111-supplementary.pdf
